# Supplementary material for: Effects of Dietary Glutamine Supplementation on Heat-Induced Oxidative Stress in Broiler Chickens: A Systematic Review and Meta-Analysis
Source: Antioxidants (Basel). 2023 Feb 24;12(3):570. doi: 10.3390/antiox12030570 (PMC10045030; doi:10.3390/antiox12030570)
Supplement: Supplementary file 1 [file antioxidants-12-00570-s001.zip]

Archive with 1 entries (1 files):
- antioxidants-2148247-supplementary.pdf
